# Supplementary material for: Evolutionary history, longevity and terrestriality predict Toxoplasma gondii seroprevalence in free-ranging non-human primates
Source: Int J Parasitol Parasites Wildl. 2025 Sep 30;28:101143. doi: 10.1016/j.ijppaw.2025.101143 (PMC12538460; doi:10.1016/j.ijppaw.2025.101143)
Supplement: Multimedia component 1 [file mmc1.xlsx]

## Sheet: toxolitreview_NHP_2025
	Species	Test used	Number.tested	Number.positive	Site	Country	CaptiveYN	Reference	Link for article
1	Eulemur fulvus	MAT	52	10	Mbouzi Islet	Mayotte	No	Quintard, Benoît, et al. "Biomedical evaluation of a brown lemur (Eulemur fulvus spp.) population from Mbouzi islet, Mayotte island." Journal of Zoo and Wildlife Medicine 50.3 (2019): 650-658.	https://pubmed.ncbi.nlm.nih.gov/33517635/
2	Chlorocebus sabaeus	ELISA	8	4	St. Kitts;Cayon	Saint Kitts and Nevis	No	Hamilton C.M. Katzer F. Beierschmitt A. et al. First report of Toxoplasma gondii seroprevalence in wild-caught Caribbean African green monkeys. Parasites Vectors 7 571 (2014). https://doi.org/10.1186/s13071-014-0571-x	https://link.springer.com/article/10.1186/s13071-014-0571-x?utm_source=getftrutm_medium=getftrutm_campaign=getftr_pilotgetft_integrator=scopus#citeas
3	Chlorocebus sabaeus	ELISA	3	1	St. Kitts;Monkey Hill	Saint Kitts and Nevis	No	Hamilton C.M. Katzer F. Beierschmitt A. et al. First report of Toxoplasma gondii seroprevalence in wild-caught Caribbean African green monkeys. Parasites Vectors 7 571 (2014). https://doi.org/10.1186/s13071-014-0571-x	https://link.springer.com/article/10.1186/s13071-014-0571-x?utm_source=getftrutm_medium=getftrutm_campaign=getftr_pilotgetft_integrator=scopus#citeas
4	Chlorocebus sabaeus	ELISA	30	14	St. Kitts;Old Road Town	Saint Kitts and Nevis	No	Hamilton C.M. Katzer F. Beierschmitt A. et al. First report of Toxoplasma gondii seroprevalence in wild-caught Caribbean African green monkeys. Parasites Vectors 7 571 (2014). https://doi.org/10.1186/s13071-014-0571-x	https://link.springer.com/article/10.1186/s13071-014-0571-x?utm_source=getftrutm_medium=getftrutm_campaign=getftr_pilotgetft_integrator=scopus#citeas
5	Chlorocebus sabaeus	ELISA	9	4	St Kitts; Philips Mt.	Saint Kitts and Nevis	No	Hamilton C.M. Katzer F. Beierschmitt A. et al. First report of Toxoplasma gondii seroprevalence in wild-caught Caribbean African green monkeys. Parasites Vectors 7 571 (2014). https://doi.org/10.1186/s13071-014-0571-x	https://link.springer.com/article/10.1186/s13071-014-0571-x?utm_source=getftrutm_medium=getftrutm_campaign=getftr_pilotgetft_integrator=scopus#citeas
6	Chlorocebus sabaeus	ELISA	19	9	St Kitts;Saddle Hill	Saint Kitts and Nevis	No	Hamilton C.M. Katzer F. Beierschmitt A. et al. First report of Toxoplasma gondii seroprevalence in wild-caught Caribbean African green monkeys. Parasites Vectors 7 571 (2014). https://doi.org/10.1186/s13071-014-0571-x	https://link.springer.com/article/10.1186/s13071-014-0571-x?utm_source=getftrutm_medium=getftrutm_campaign=getftr_pilotgetft_integrator=scopus#citeas
7	Chlorocebus sabaeus	ELISA	3	3	St Kitts; Saddlers	Saint Kitts and Nevis	No	Hamilton C.M. Katzer F. Beierschmitt A. et al. First report of Toxoplasma gondii seroprevalence in wild-caught Caribbean African green monkeys. Parasites Vectors 7 571 (2014). https://doi.org/10.1186/s13071-014-0571-x	https://link.springer.com/article/10.1186/s13071-014-0571-x?utm_source=getftrutm_medium=getftrutm_campaign=getftr_pilotgetft_integrator=scopus#citeas
8	Chlorocebus sabaeus	ELISA	6	2	St Kitts; Tabernacle	Saint Kitts and Nevis	No	Hamilton C.M. Katzer F. Beierschmitt A. et al. First report of Toxoplasma gondii seroprevalence in wild-caught Caribbean African green monkeys. Parasites Vectors 7 571 (2014). https://doi.org/10.1186/s13071-014-0571-x	https://link.springer.com/article/10.1186/s13071-014-0571-x?utm_source=getftrutm_medium=getftrutm_campaign=getftr_pilotgetft_integrator=scopus#citeas
9	Chlorocebus sabaeus	ELISA	1	1	St Kitts; Unknown	Saint Kitts and Nevis	No	Hamilton C.M. Katzer F. Beierschmitt A. et al. First report of Toxoplasma gondii seroprevalence in wild-caught Caribbean African green monkeys. Parasites Vectors 7 571 (2014). https://doi.org/10.1186/s13071-014-0571-x	https://link.springer.com/article/10.1186/s13071-014-0571-x?utm_source=getftrutm_medium=getftrutm_campaign=getftr_pilotgetft_integrator=scopus#citeas
10	Alouatta palliata	MAT	1	0	Alajuela; Los Chiles; Cano Negro	Costa Rica	No	Niehaus, Carmen, et al. "Environmental factors associated with Toxoplasma gondii exposure in Neotropical Primates of Costa Rica." Frontiers in Veterinary Science 7 (2020): 583032.	https://pubmed.ncbi.nlm.nih.gov/33195604/
11	Alouatta palliata	MAT	4	0	Alajuela; San Ramon; Angeles	Costa Rica	No	Niehaus, Carmen, et al. "Environmental factors associated with Toxoplasma gondii exposure in Neotropical Primates of Costa Rica." Frontiers in Veterinary Science 7 (2020): 583032.	https://pubmed.ncbi.nlm.nih.gov/33195604/
12	Alouatta palliata	MAT	19	1	Guanacaste; Bagaces; Bagaces	Costa Rica	No	Niehaus, Carmen, et al. "Environmental factors associated with Toxoplasma gondii exposure in Neotropical Primates of Costa Rica." Frontiers in Veterinary Science 7 (2020): 583032.	https://pubmed.ncbi.nlm.nih.gov/33195604/
13	Cebus imitator	MAT	1	0	Guanacaste; Bagaces; Bagaces	Costa Rica	No	Niehaus, Carmen, et al. "Environmental factors associated with Toxoplasma gondii exposure in Neotropical Primates of Costa Rica." Frontiers in Veterinary Science 7 (2020): 583032.	https://pubmed.ncbi.nlm.nih.gov/33195604/
14	Alouatta palliata	MAT	2	0	Guanacaste; Canas; Bebedero	Costa Rica	No	Niehaus, Carmen, et al. "Environmental factors associated with Toxoplasma gondii exposure in Neotropical Primates of Costa Rica." Frontiers in Veterinary Science 7 (2020): 583032.	https://pubmed.ncbi.nlm.nih.gov/33195604/
15	Alouatta palliata	MAT	3	0	Guanacaste; Carrillo; Sardinal	Costa Rica	No	Niehaus, Carmen, et al. "Environmental factors associated with Toxoplasma gondii exposure in Neotropical Primates of Costa Rica." Frontiers in Veterinary Science 7 (2020): 583032.	https://pubmed.ncbi.nlm.nih.gov/33195604/
16	Alouatta palliata	MAT	11	1	Guanacaste; Nicoya; Mansion	Costa Rica	No	Niehaus, Carmen, et al. "Environmental factors associated with Toxoplasma gondii exposure in Neotropical Primates of Costa Rica." Frontiers in Veterinary Science 7 (2020): 583032.	https://pubmed.ncbi.nlm.nih.gov/33195604/
17	Alouatta palliata	MAT	8	0	Guanacaste; Nicoya; Quebrada Honda	Costa Rica	No	Niehaus, Carmen, et al. "Environmental factors associated with Toxoplasma gondii exposure in Neotropical Primates of Costa Rica." Frontiers in Veterinary Science 7 (2020): 583032.	https://pubmed.ncbi.nlm.nih.gov/33195604/
18	Alouatta palliata	MAT	7	0	Guanacaste; Santa Cruz; Tempate	Costa Rica	No	Niehaus, Carmen, et al. "Environmental factors associated with Toxoplasma gondii exposure in Neotropical Primates of Costa Rica." Frontiers in Veterinary Science 7 (2020): 583032.	https://pubmed.ncbi.nlm.nih.gov/33195604/
19	Cebus imitator	MAT	2	0	Heredia; Sarapiqui; Hoequetas	Costa Rica	No	Niehaus, Carmen, et al. "Environmental factors associated with Toxoplasma gondii exposure in Neotropical Primates of Costa Rica." Frontiers in Veterinary Science 7 (2020): 583032.	https://pubmed.ncbi.nlm.nih.gov/33195604/
20	Alouatta palliata	MAT	1	0	Heredia; Sarapiqui; La Virgen	Costa Rica	No	Niehaus, Carmen, et al. "Environmental factors associated with Toxoplasma gondii exposure in Neotropical Primates of Costa Rica." Frontiers in Veterinary Science 7 (2020): 583032.	https://pubmed.ncbi.nlm.nih.gov/33195604/
21	Ateles geoffroyi	MAT	2	2	Heredia; Sarapiqui; La Virgen	Costa Rica	No	Niehaus, Carmen, et al. "Environmental factors associated with Toxoplasma gondii exposure in Neotropical Primates of Costa Rica." Frontiers in Veterinary Science 7 (2020): 583032.	https://pubmed.ncbi.nlm.nih.gov/33195604/
22	Cebus imitator	MAT	3	0	Heredia; Sarapiqui; La Virgen	Costa Rica	No	Niehaus, Carmen, et al. "Environmental factors associated with Toxoplasma gondii exposure in Neotropical Primates of Costa Rica." Frontiers in Veterinary Science 7 (2020): 583032.	https://pubmed.ncbi.nlm.nih.gov/33195604/
23	Alouatta palliata	MAT	11	0	Heredia; Sarapiqui; Puerto Viejo	Costa Rica	No	Niehaus, Carmen, et al. "Environmental factors associated with Toxoplasma gondii exposure in Neotropical Primates of Costa Rica." Frontiers in Veterinary Science 7 (2020): 583032.	https://pubmed.ncbi.nlm.nih.gov/33195604/
24	Cebus imitator	MAT	1	0	Heredia; Sarapiqui; Puerto Viejo	Costa Rica	No	Niehaus, Carmen, et al. "Environmental factors associated with Toxoplasma gondii exposure in Neotropical Primates of Costa Rica." Frontiers in Veterinary Science 7 (2020): 583032.	https://pubmed.ncbi.nlm.nih.gov/33195604/
25	Ateles geoffroyi	MAT	1	0	Limon; Guacimo; Rio Jimenez	Costa Rica	No	Niehaus, Carmen, et al. "Environmental factors associated with Toxoplasma gondii exposure in Neotropical Primates of Costa Rica." Frontiers in Veterinary Science 7 (2020): 583032.	https://pubmed.ncbi.nlm.nih.gov/33195604/
26	Alouatta palliata	MAT	5	0	Limon; Siquirres; Cairo	Costa Rica	No	Niehaus, Carmen, et al. "Environmental factors associated with Toxoplasma gondii exposure in Neotropical Primates of Costa Rica." Frontiers in Veterinary Science 7 (2020): 583032.	https://pubmed.ncbi.nlm.nih.gov/33195604/
27	Alouatta palliata	MAT	28	4	Limon; Talamanca; Cahuita	Costa Rica	No	Niehaus, Carmen, et al. "Environmental factors associated with Toxoplasma gondii exposure in Neotropical Primates of Costa Rica." Frontiers in Veterinary Science 7 (2020): 583032.	https://pubmed.ncbi.nlm.nih.gov/33195604/
28	Alouatta palliata	MAT	9	0	Puntarenas; Chomes; Chomes	Costa Rica	No	Niehaus, Carmen, et al. "Environmental factors associated with Toxoplasma gondii exposure in Neotropical Primates of Costa Rica." Frontiers in Veterinary Science 7 (2020): 583032.	https://pubmed.ncbi.nlm.nih.gov/33195604/
29	Alouatta palliata	MAT	1	0	Puntarenas; Garabito; Tarcoles	Costa Rica	No	Niehaus, Carmen, et al. "Environmental factors associated with Toxoplasma gondii exposure in Neotropical Primates of Costa Rica." Frontiers in Veterinary Science 7 (2020): 583032.	https://pubmed.ncbi.nlm.nih.gov/33195604/
30	Cebus imitator	MAT	2	2	Puntarenas; Garabito; Tarcoles	Costa Rica	No	Niehaus, Carmen, et al. "Environmental factors associated with Toxoplasma gondii exposure in Neotropical Primates of Costa Rica." Frontiers in Veterinary Science 7 (2020): 583032.	https://pubmed.ncbi.nlm.nih.gov/33195604/
31	Alouatta palliata	MAT	3	0	Puntarenas; Golfito; Puerto Jimenez	Costa Rica	No	Niehaus, Carmen, et al. "Environmental factors associated with Toxoplasma gondii exposure in Neotropical Primates of Costa Rica." Frontiers in Veterinary Science 7 (2020): 583032.	https://pubmed.ncbi.nlm.nih.gov/33195604/
32	Cebus imitator	MAT	2	0	Puntarenas; Golfito; Puerto Jimenez	Costa Rica	No	Niehaus, Carmen, et al. "Environmental factors associated with Toxoplasma gondii exposure in Neotropical Primates of Costa Rica." Frontiers in Veterinary Science 7 (2020): 583032.	https://pubmed.ncbi.nlm.nih.gov/33195604/
33	Saimiri oerstedii	MAT	5	0	Puntarenas; Golfito; Puerto Jimenez	Costa Rica	No	Niehaus, Carmen, et al. "Environmental factors associated with Toxoplasma gondii exposure in Neotropical Primates of Costa Rica." Frontiers in Veterinary Science 7 (2020): 583032.	https://pubmed.ncbi.nlm.nih.gov/33195604/
34	Alouatta palliata	MAT	6	0	Puntarenas; Osa; Bahia Ballena	Costa Rica	No	Niehaus, Carmen, et al. "Environmental factors associated with Toxoplasma gondii exposure in Neotropical Primates of Costa Rica." Frontiers in Veterinary Science 7 (2020): 583032.	https://pubmed.ncbi.nlm.nih.gov/33195604/
35	Cebus imitator	MAT	4	1	Puntarenas; Puntarenas; Barranca	Costa Rica	No	Niehaus, Carmen, et al. "Environmental factors associated with Toxoplasma gondii exposure in Neotropical Primates of Costa Rica." Frontiers in Veterinary Science 7 (2020): 583032.	https://pubmed.ncbi.nlm.nih.gov/33195604/
36	Ateles geoffroyi	MAT	2	0	Puntarenas; Puntarenas; Cobano (IslaN)	Costa Rica	No	Niehaus, Carmen, et al. "Environmental factors associated with Toxoplasma gondii exposure in Neotropical Primates of Costa Rica." Frontiers in Veterinary Science 7 (2020): 583032.	https://pubmed.ncbi.nlm.nih.gov/33195604/
37	Cebus imitator	MAT	11	4	Puntarenas; Puntarenas; Cobano (Curu)	Costa Rica	No	Niehaus, Carmen, et al. "Environmental factors associated with Toxoplasma gondii exposure in Neotropical Primates of Costa Rica." Frontiers in Veterinary Science 7 (2020): 583032.	https://pubmed.ncbi.nlm.nih.gov/33195604/
38	Alouatta palliata	MAT	2	1	Puntarenas; Puntarenas; Isla Chira	Costa Rica	No	Niehaus, Carmen, et al. "Environmental factors associated with Toxoplasma gondii exposure in Neotropical Primates of Costa Rica." Frontiers in Veterinary Science 7 (2020): 583032.	https://pubmed.ncbi.nlm.nih.gov/33195604/
39	Alouatta palliata	MAT	4	0	Puntarenas; Puntarenas; Pitahaya	Costa Rica	No	Niehaus, Carmen, et al. "Environmental factors associated with Toxoplasma gondii exposure in Neotropical Primates of Costa Rica." Frontiers in Veterinary Science 7 (2020): 583032.	https://pubmed.ncbi.nlm.nih.gov/33195604/
40	Alouatta palliata	MAT	23	3	Puntarenas; Puntarenas; San Lucas	Costa Rica	No	Niehaus, Carmen, et al. "Environmental factors associated with Toxoplasma gondii exposure in Neotropical Primates of Costa Rica." Frontiers in Veterinary Science 7 (2020): 583032.	https://pubmed.ncbi.nlm.nih.gov/33195604/
41	Alouatta palliata	MAT	3	0	Puntarenas; Quepos; Quepos	Costa Rica	No	Niehaus, Carmen, et al. "Environmental factors associated with Toxoplasma gondii exposure in Neotropical Primates of Costa Rica." Frontiers in Veterinary Science 7 (2020): 583032.	https://pubmed.ncbi.nlm.nih.gov/33195604/
42	Cebus imitator	MAT	7	3	Puntarenas; Quepos; Quepos	Costa Rica	No	Niehaus, Carmen, et al. "Environmental factors associated with Toxoplasma gondii exposure in Neotropical Primates of Costa Rica." Frontiers in Veterinary Science 7 (2020): 583032.	https://pubmed.ncbi.nlm.nih.gov/33195604/
43	Cebus imitator	MAT	4	1	Puntarenas; Quepos; Savegre	Costa Rica	No	Niehaus, Carmen, et al. "Environmental factors associated with Toxoplasma gondii exposure in Neotropical Primates of Costa Rica." Frontiers in Veterinary Science 7 (2020): 583032.	https://pubmed.ncbi.nlm.nih.gov/33195604/
44	Sapajus nigritus	MAT	36	3	Unspecified ecological station in Mata de Santa Teresa	Brazil	No	Silva Rodrigo Machado Gustavo Cruvinel Tatiana Cruvinel Ciro Langoni Helio. (2013). Frequency of Toxoplasma gondii antibodies in tufted capuchin monkeys (Cebus apella nigritus) from an ecological station in the State of S√£o Paulo Brazil. Pesquisa Veterin√°ria Brasileira. 33. 251-253. 10.1590/S0100-736X2013000200019.	https://www.researchgate.net/publication/262433843_Frequency_of_Toxoplasma_gondii_antibodies_in_tufted_capuchin_monkeys_Cebus_apella_nigritus_from_an_ecological_station_in_the_State_of_Sao_Paulo_Brazil
45	Alouatta caraya	MAT	5	1	Primates were found injured along one or more highways in S√£o Jos√© do Rio Preto Jos√© Bonif√°cio Novo Horizonte Ol√≠mpia Lorena Catanduva Nhandeara Promissao and Jales	Brazil	No	Silva, Rodrigo Costa da, et al. "Detection of antibodies to Toxoplasma gondii in wild animals in Brazil." Journal of Venomous Animals and Toxins including Tropical Diseases 20.00 (2014): 01-04.	https://jvat.biomedcentral.com/articles/10.1186/1678-9199-20-41
46	Sapajus apella	MAT	1	0	Primates were found injured along one or more highways in S√£o Jos√© do Rio Preto Jos√© Bonif√°cio Novo Horizonte Ol√≠mpia Lorena Catanduva Nhandeara Promissao and Jales	Brazil	No	Silva, Rodrigo Costa da, et al. "Detection of antibodies to Toxoplasma gondii in wild animals in Brazil." Journal of Venomous Animals and Toxins including Tropical Diseases 20.00 (2014): 01-04.	https://jvat.biomedcentral.com/articles/10.1186/1678-9199-20-41
47	Alouatta caraya	MAT	20	15	Sao Joaquim da Barra and Guara municipalities remnant forest area	Brazil	No	Molina, Camila Vieira, et al. "Sero‐epidemiological survey for brucellosis, leptospirosis, and toxoplasmosis in free‐ranging A louatta caraya and C allithrix penicillata from S ão P aulo State, B razil." Journal of medical primatology 43.3 (2014): 197-201.	https://onlinelibrary.wiley.com/doi/10.1111/jmp.12112
48	Callithrix penicillata	MAT	48	8	Sao Joaquim da Barra and Guara municipalities remnant forest area	Brazil	No	Molina, Camila Vieira, et al. "Sero‐epidemiological survey for brucellosis, leptospirosis, and toxoplasmosis in free‐ranging A louatta caraya and C allithrix penicillata from S ão P aulo State, B razil." Journal of medical primatology 43.3 (2014): 197-201.	https://onlinelibrary.wiley.com/doi/10.1111/jmp.12112
49	Leontopithecus chrysomelas	MAT	126	0	Serra da Tiririca State Park	Brazil	No	Molina, Camila Vieira, et al. "Negative serosurvey of Toxoplasma gondii antibodies in Golden-headed Lion Tamarin (Leontopithecus chrysomelas) from Niterói/RJ, Brazil." Revista Brasileira de Parasitologia Veterinária 26.01 (2016): 115-118.	https://pubmed.ncbi.nlm.nih.gov/27925063/
50	Macaca sinica	MAT	112	21	Dry evergreen forest within Polonnaruwa Nature Sanctuary	Sri Lanka	No	Ekanayake, DK1, et al. "Seroprevalence of Toxoplasma gondii in wild toque macaques (Macaca sinica) at Polonnaruwa, Sri Lanka." Journal of Parasitology 90.4 (2004): 870-871.	https://www.jstor.org/stable/3286343?searchText=%28%28%28Toxoplasmosis%2C+primate%29+OR+%28T.+gondii%2C+primate%29%29+OR+%28Toxoplasma+gondii%2C+primate%29%29searchUri=%2Faction%2FdoAdvancedSearch%3Ff0%3Dall%26c1%3DOR%26f1%3Dall%26acc%3Doff%26q0%3DToxoplasmosis%252C%2Bprimate%26q1%3DT.%2Bgondii%252C%2Bprimate%26c2%3DOR%26q2%3DToxoplasma%2Bgondii%252C%2Bprimate%26f2%3Dall%26c3%3DOR%26f3%3Dall%26so…
51	Macaca sinica	MAT	58	0	Dry evergreen forest within Polonnaruwa Nature Sanctuary	Sri Lanka	No	Ekanayake, DK1, et al. "Seroprevalence of Toxoplasma gondii in wild toque macaques (Macaca sinica) at Polonnaruwa, Sri Lanka." Journal of Parasitology 90.4 (2004): 870-871.	https://www.jstor.org/stable/3286343?searchText=%28%28%28Toxoplasmosis%2C+primate%29+OR+%28T.+gondii%2C+primate%29%29+OR+%28Toxoplasma+gondii%2C+primate%29%29searchUri=%2Faction%2FdoAdvancedSearch%3Ff0%3Dall%26c1%3DOR%26f1%3Dall%26acc%3Doff%26q0%3DToxoplasmosis%252C%2Bprimate%26q1%3DT.%2Bgondii%252C%2Bprimate%26c2%3DOR%26q2%3DToxoplasma%2Bgondii%252C%2Bprimate%26f2%3Dall%26c3%3DOR%26f3%3Dall%26so…
52	Alouatta caraya	IHA	63	7	NA	Brazil	No	Dos Santos, Elisandro O., et al. "The influence of landscape structure on the occurrence of Neospora caninum, Toxoplasma gondii, and Sarcocystis spp. in free-living neotropical primates." Acta Parasitologica 67.4 (2022): 1680-1696.	https://pubmed.ncbi.nlm.nih.gov/36178615/
53	Alouatta guariba	IHA	39	2	NA	Brazil	No	Dos Santos, Elisandro O., et al. "The influence of landscape structure on the occurrence of Neospora caninum, Toxoplasma gondii, and Sarcocystis spp. in free-living neotropical primates." Acta Parasitologica 67.4 (2022): 1680-1696.	https://pubmed.ncbi.nlm.nih.gov/36178615/
54	Sapajus nigritus	IHA	3	2	NA	Brazil	No	Dos Santos, Elisandro O., et al. "The influence of landscape structure on the occurrence of Neospora caninum, Toxoplasma gondii, and Sarcocystis spp. in free-living neotropical primates." Acta Parasitologica 67.4 (2022): 1680-1696.	https://pubmed.ncbi.nlm.nih.gov/36178615/
55	Sapajus apella	MAT	13	4	NA	Brazil	No	Leite TNB Maja TDA Ovando TM Cantadori DT Schimidt LR Guercio AC et al. Occurrence of infection Leishmania spp. and Toxoplasma gondii in monkeys (Cebus apella) from Campo Grande MS. Revista brasileira de parasitologia veterinaria = Brazilian journal of veterinary parasitology‚ÄØ: Orgao oficial do Colegio Brasileiro de Parasitologia Veterinaria 2008	https://pubmed.ncbi.nlm.nih.gov/20059866/
56	Sapajus flavius	MAT	48	6	NA	Brazil	No	Bueno, Marina Galvão, et al. "Infectious diseases in free-ranging blonde capuchins, Sapajus flavius, in Brazil." International Journal of Primatology 38.6 (2017): 1017-1031.	https://link.springer.com/epdf/10.1007/s10764-017-9994-5?sharing_token=TU1bUWT9fPz99EHiDlSYAPe4RwlQNchNByi7wbcMAY4IcqyPyf2_FnoRGmRpO1QutjIIGhkmYhiwFRwatA_hKM2IpiUHYVJPA0rmjlC0bpuUYBtr-frtMl9kf40UY8ZpyB--9S2u_YcIqx1sSszUlTfDw_YpKgnpdrRcqreSxVE%3D
57	Papio anubis	NA	10	9	Laikipa	Kenya	No	Muchina K. D. John K. Muturi K. Maina N. Maina N. John M. (2019). NATURAL LATENT TOXOPLASMOSIS IN WILD AND CAPTIVITY-BORN OLIVE BABOONS (PAPIO ANUBIS) IN KENYA.	NA
58	Papio anubis	NA	13	7	Aberdares	Kenya	No	Muchina K. D. John K. Muturi K. Maina N. Maina N. John M. (2019). NATURAL LATENT TOXOPLASMOSIS IN WILD AND CAPTIVITY-BORN OLIVE BABOONS (PAPIO ANUBIS) IN KENYA.	NA
59	Pan troglodytes	NA	22	5	Sonso	Uganda	No	Chabry, Mathieu, et al. "Toxoplasma in a natural population of chimpanzees." bioRxiv (2025): 2025-02.	10.1101/2025.02.18.638806
60	Pan troglodytes	NA	23	0	Waibira	Uganda	No	Chabry, Mathieu, et al. "Toxoplasma in a natural population of chimpanzees." bioRxiv (2025): 2025-02.	10.1101/2025.02.18.638806
